# Supplementary material for: Quantum Dot-Based Dual-Fluorescence Aptasensing Platform Using Interface-Engineered MXene for Multiplex Protein Detection
Source: Sensors (Basel). 2026 Jun 17;26(12):3856. doi: 10.3390/s26123856 (PMC13306845; doi:10.3390/s26123856)
Supplement: Supplementary file 1 [file sensors-26-03856-s001.zip]

Archive with 1 entries (1 files):
- sensors-4337009-supplementary.pdf
